# Supplementary material for: Lizards and tortoises show evidence of low inhibitory control
Source: Sci Rep. 2025 Jul 2;15:23446. doi: 10.1038/s41598-025-08373-9 (PMC12222717; doi:10.1038/s41598-025-08373-9)
Supplement: Supplementary file 1 — Supplementary Material 1 [file 41598_2025_8373_MOESM1_ESM.xlsx]

## Sheet: Dataset inhibitory control
Species	Subject	Sex	Day	Trial.day	Time_log	Trial.order	Performance
Tortoises	1	male	1	1	2.40824	1	0
Tortoises	1	male	1	2	2.44404	2	0
Tortoises	1	male	1	3	2.19866	3	0
Tortoises	1	male	1	4	1.72428	4	0
Tortoises	1	male	1	5	1.85733	5	0
Tortoises	1	male	2	1	1.6721	6	0
Tortoises	1	male	2	2	1.83885	7	0
Tortoises	1	male	2	3	1.96379	8	0
Tortoises	1	male	2	4	2.30963	9	0
Tortoises	1	male	2	5	1.85733	10	1
Tortoises	1	male	3	1	2.06819	11	0
Tortoises	1	male	3	2	1.98227	12	0
Tortoises	1	male	3	3	2.0086	13	0
Tortoises	1	male	3	4	1.81954	14	1
Tortoises	1	male	3	5	1.93952	15	0
Tortoises	1	male	4	1	1.79934	16	0
Tortoises	1	male	4	2	1.8451	17	0
Tortoises	1	male	4	3	2.21219	18	0
Tortoises	1	male	4	4	2.05308	19	0
Tortoises	1	male	4	5	1.5682	20	0
Tortoises	2	male	1	1	1.14613	1	0
Tortoises	2	male	1	2	1.36173	2	0
Tortoises	2	male	1	3	1.73239	3	0
Tortoises	2	male	1	4	1.5563	4	0
Tortoises	2	male	1	5	1.76343	5	0
Tortoises	2	male	2	1	1.99564	6	0
Tortoises	2	male	2	2	1.4624	7	0
Tortoises	2	male	2	3	1.32222	8	0
Tortoises	2	male	2	4	1.60206	9	0
Tortoises	2	male	2	5	1.11394	10	1
Tortoises	2	male	3	1	2.0569	11	0
Tortoises	2	male	3	2	1.69897	12	0
Tortoises	2	male	3	3	1.27875	13	1
Tortoises	2	male	3	4	1.07918	14	0
Tortoises	2	male	3	5	1.38021	15	0
Tortoises	2	male	4	1	1.36173	16	0
Tortoises	2	male	4	2	1.17609	17	0
Tortoises	2	male	4	3	1.34242	18	0
Tortoises	2	male	4	4	1.75587	19	0
Tortoises	2	male	4	5	1.32222	20	0
Tortoises	3	male	1	1	1.78533	1	0
Tortoises	3	male	1	2	1.98677	2	0
Tortoises	3	male	1	3	1.64345	3	0
Tortoises	3	male	1	4	1.59106	4	0
Tortoises	3	male	1	5	1.74036	5	0
Tortoises	3	male	2	1	2.62634	6	0
Tortoises	3	male	2	2	1.5682	7	1
Tortoises	3	male	2	3	1.43136	8	1
Tortoises	3	male	2	4	1.59106	9	0
Tortoises	3	male	2	5	2.34439	10	0
Tortoises	3	male	3	1	1.6721	11	0
Tortoises	3	male	3	2	1.63347	12	0
Tortoises	3	male	3	3	1.73239	13	0
Tortoises	3	male	3	4	1.51851	14	0
Tortoises	3	male	3	5	1.98677	15	1
Tortoises	3	male	4	1	1.78533	16	1
Tortoises	3	male	4	2	1.65321	17	0
Tortoises	3	male	4	3	1.54407	18	0
Tortoises	3	male	4	4	1.88649	19	1
Tortoises	3	male	4	5	1.63347	20	1
Tortoises	4	male	1	1	1.88081	1	0
Tortoises	4	male	1	2	1.64345	2	0
Tortoises	4	male	1	3	1.51851	3	0
Tortoises	4	male	1	4	1.43136	4	0
Tortoises	4	male	1	5	1.32222	5	0
Tortoises	4	male	2	1	1.91381	6	0
Tortoises	4	male	2	2	1.53148	7	0
Tortoises	4	male	2	3	1.64345	8	0
Tortoises	4	male	2	4	1.36173	9	0
Tortoises	4	male	2	5	1.47712	10	0
Tortoises	4	male	3	1	2.29003	11	0
Tortoises	4	male	3	2	1.57978	12	0
Tortoises	4	male	3	3	1.77085	13	0
Tortoises	4	male	3	4	1.07918	14	1
Tortoises	4	male	3	5	1.69897	15	0
Tortoises	4	male	4	1	1.98227	16	0
Tortoises	4	male	4	2	1.20412	17	1
Tortoises	4	male	4	3	1.41497	18	0
Tortoises	4	male	4	4	1.88649	19	0
Tortoises	4	male	4	5	1.30103	20	0
Tortoises	5	male	1	1	1.77815	1	0
Tortoises	5	male	1	2	1.57978	2	0
Tortoises	5	male	1	3	1.61278	3	0
Tortoises	5	male	1	4	1.47712	4	0
Tortoises	5	male	1	5	1.38021	5	0
Tortoises	5	male	2	1	2.40312	6	0
Tortoises	5	male	2	2	1.14613	7	1
Tortoises	5	male	2	3	2.4183	8	0
Tortoises	5	male	2	4	2.13033	9	0
Tortoises	5	male	2	5	1.27875	10	1
Tortoises	5	male	3	1	1.44716	11	0
Tortoises	5	male	3	2	1.81954	12	0
Tortoises	5	male	3	3	1.89209	13	0
Tortoises	5	male	3	4	1.51851	14	1
Tortoises	5	male	3	5	1.20412	15	1
Tortoises	5	male	4	1	1.5682	16	0
Tortoises	5	male	4	2	1.32222	17	0
Tortoises	5	male	4	3	1.30103	18	0
Tortoises	5	male	4	4	1.716	19	1
Tortoises	5	male	4	5	1.9345	20	0
Tortoises	6	male	1	1	2.17319	1	0
Tortoises	6	male	1	2	1.97313	2	0
Tortoises	6	male	1	3	1.34242	3	0
Tortoises	6	male	1	4	1.65321	4	0
Tortoises	6	male	1	5	1.99123	5	0
Tortoises	6	male	2	1	2.38561	6	0
Tortoises	6	male	2	2	2.1271	7	0
Tortoises	6	male	2	3	2.08991	8	0
Tortoises	6	male	2	4	1.91908	9	0
Tortoises	6	male	2	5	1.77815	10	0
Tortoises	6	male	3	1	1.99564	11	0
Tortoises	6	male	3	2	1.93952	12	0
Tortoises	6	male	3	3	1.83885	13	0
Tortoises	6	male	3	4	2.0607	14	0
Tortoises	6	male	3	5	1.69897	15	0
Tortoises	6	male	4	1	1.99123	16	0
Tortoises	6	male	4	2	1.61278	17	0
Tortoises	6	male	4	3	1.85126	18	0
Tortoises	6	male	4	4	2.29885	19	0
Tortoises	6	male	4	5	1.41497	20	0
Tortoises	8	female	1	1	1.72428	1	0
Tortoises	8	female	1	2	1.90849	2	0
Tortoises	8	female	1	3	2.0086	3	0
Tortoises	8	female	1	4	1.89763	4	0
Tortoises	8	female	1	5	2.30963	5	1
Tortoises	8	female	2	1	1.96848	6	0
Tortoises	8	female	2	2	1.72428	7	0
Tortoises	8	female	2	3	1.76343	8	0
Tortoises	8	female	2	4	1.89209	9	0
Tortoises	8	female	2	5	1.6721	10	0
Tortoises	8	female	3	1	1.85126	11	0
Tortoises	8	female	3	2	1.91908	12	0
Tortoises	8	female	3	3	1.80618	13	0
Tortoises	8	female	3	4	1.92428	14	0
Tortoises	8	female	3	5	1.30103	15	1
Tortoises	8	female	4	1	2.07188	16	0
Tortoises	8	female	4	2	1.43136	17	0
Tortoises	8	female	4	3	1.4624	18	0
Tortoises	8	female	4	4	1.54407	19	0
Tortoises	8	female	4	5	1.73239	20	0
Tortoises	9	female	1	1	1.65321	1	1
Tortoises	9	female	1	2	3.25527	2	0
Tortoises	9	female	1	3	2.37658	3	0
Tortoises	9	female	1	4	1.74036	4	0
Tortoises	9	female	1	5	2.86213	5	0
Tortoises	9	female	2	1	1.90309	6	0
Tortoises	9	female	2	2	2.56585	7	0
Tortoises	9	female	2	3	2.92686	8	0
Tortoises	9	female	2	4	2.3075	9	0
Tortoises	9	female	2	5	2.04139	10	0
Tortoises	9	female	3	1	2.85673	11	0
Tortoises	9	female	3	2	2.74663	12	0
Tortoises	9	female	3	3	1.86923	13	0
Tortoises	9	female	3	4	1.86332	14	0
Tortoises	9	female	3	5	1.5563	15	1
Tortoises	9	female	4	1	2.617	16	0
Tortoises	9	female	4	2	2.47857	17	0
Tortoises	9	female	4	3	1.57978	18	0
Tortoises	9	female	4	4	1.95904	19	0
Tortoises	9	female	4	5	1.96848	20	0
Tortoises	10	female	1	1	1.51851	1	1
Tortoises	10	female	1	2	1.96379	2	0
Tortoises	10	female	1	3	1.74036	3	0
Tortoises	10	female	1	4	2.38021	4	0
Tortoises	10	female	1	5	1.64345	5	0
Tortoises	10	female	2	1	1.70757	6	0
Tortoises	10	female	2	2	1.54407	7	0
Tortoises	10	female	2	3	1.49136	8	1
Tortoises	10	female	2	4	1.65321	9	0
Tortoises	10	female	2	5	1.62325	10	0
Tortoises	10	female	3	1	1.32222	11	0
Tortoises	10	female	3	2	1.74036	12	0
Tortoises	10	female	3	3	1.77815	13	0
Tortoises	10	female	3	4	1.70757	14	1
Tortoises	10	female	3	5	2.08279	15	0
Tortoises	10	female	4	1	1.81954	16	0
Tortoises	10	female	4	2	1.39794	17	0
Tortoises	10	female	4	3	1.85733	18	0
Tortoises	10	female	4	4	1.38021	19	0
Tortoises	10	female	4	5	1.74036	20	0
Tortoises	11	female	1	1	1.59106	1	1
Tortoises	11	female	1	2	2.1271	2	0
Tortoises	11	female	1	3	1.41497	3	1
Tortoises	11	female	1	4	1.17609	4	1
Tortoises	11	female	1	5	1.62325	5	1
Tortoises	11	female	2	1	1.77085	6	1
Tortoises	11	female	2	2	2.24304	7	0
Tortoises	11	female	2	3	1.39794	8	0
Tortoises	11	female	2	4	2.2833	9	0
Tortoises	11	female	2	5	1.5682	10	0
Tortoises	11	female	3	1	1.20412	11	1
Tortoises	11	female	3	2	1.14613	12	1
Tortoises	11	female	3	3	1.14613	13	1
Tortoises	11	female	3	4	1.14613	14	1
Tortoises	11	female	3	5	1.14613	15	1
Tortoises	11	female	4	1	1.20412	16	0
Tortoises	11	female	4	2	1.74819	17	0
Tortoises	11	female	4	3	1.6721	18	0
Tortoises	11	female	4	4	0.845098	19	1
Tortoises	11	female	4	5	1.07918	20	0
Tortoises	12	female	1	1	1.47712	1	1
Tortoises	12	female	1	2	1.87506	2	0
Tortoises	12	female	1	3	1.62325	3	1
Tortoises	12	female	1	4	1.73239	4	0
Tortoises	12	female	1	5	1.9345	5	0
Tortoises	12	female	2	1	3.08707	6	0
Tortoises	12	female	2	2	1.716	7	1
Tortoises	12	female	2	3	1.66276	8	0
Tortoises	12	female	2	4	2.11394	9	0
Tortoises	12	female	2	5	1.54407	10	1
Tortoises	12	female	3	1	2.13033	11	0
Tortoises	12	female	3	2	1.85733	12	1
Tortoises	12	female	3	3	1.6902	13	1
Tortoises	12	female	3	4	1.74819	14	1
Tortoises	12	female	3	5	1.6902	15	1
Tortoises	12	female	4	1	1.83885	16	1
Tortoises	12	female	4	2	1.63347	17	1
Tortoises	12	female	4	3	1.65321	18	0
Tortoises	12	female	4	4	1.63347	19	1
Tortoises	12	female	4	5	1.716	20	1
Tortoises	13	female	1	1	1.20412	1	1
Tortoises	13	female	1	2	1.17609	2	1
Tortoises	13	female	1	3	1.83885	3	0
Tortoises	13	female	1	4	1.25527	4	1
Tortoises	13	female	1	5	1.23045	5	1
Tortoises	13	female	2	1	1.61278	6	1
Tortoises	13	female	2	2	1.32222	7	1
Tortoises	13	female	2	3	1.97313	8	0
Tortoises	13	female	2	4	1.34242	9	1
Tortoises	13	female	2	5	1.74036	10	0
Tortoises	13	female	3	1	2.13354	11	1
Tortoises	13	female	3	2	1.89209	12	0
Tortoises	13	female	3	3	1.63347	13	1
Tortoises	13	female	3	4	2.15836	14	1
Tortoises	13	female	3	5	2.60314	15	0
Tortoises	13	female	4	1	1.04139	16	1
Tortoises	13	female	4	2	2.08991	17	0
Tortoises	13	female	4	3	1.98227	18	1
Tortoises	13	female	4	4	1.23045	19	1
Tortoises	13	female	4	5	1.17609	20	1
Tortoises	14	female	1	1	1.50515	1	0
Tortoises	14	female	1	2	1.39794	2	0
Tortoises	14	female	1	3	1.5682	3	0
Tortoises	14	female	1	4	1.25527	4	1
Tortoises	14	female	1	5	1.25527	5	1
Tortoises	14	female	2	1	1.23045	6	1
Tortoises	14	female	2	2	1.54407	7	0
Tortoises	14	female	2	3	1.44716	8	0
Tortoises	14	female	2	4	1.53148	9	0
Tortoises	14	female	2	5	1.32222	10	1
Tortoises	14	female	3	1	1.53148	11	0
Tortoises	14	female	3	2	1.59106	12	0
Tortoises	14	female	3	3	1.5682	13	1
Tortoises	14	female	3	4	1.34242	14	1
Tortoises	14	female	3	5	1.39794	15	0
Tortoises	14	female	4	1	1.64345	16	1
Tortoises	14	female	4	2	1.44716	17	0
Tortoises	14	female	4	3	1.41497	18	1
Tortoises	14	female	4	4	1.97313	19	0
Tortoises	14	female	4	5	1.25527	20	1
Tortoises	15	female	1	1	1.72428	1	0
Tortoises	15	female	1	2	1.73239	2	0
Tortoises	15	female	1	3	2.1959	3	0
Tortoises	15	female	1	4	2.13354	4	0
Tortoises	15	female	1	5	1.85126	5	0
Tortoises	15	female	2	1	2.27184	6	0
Tortoises	15	female	2	2	1.78533	7	0
Tortoises	15	female	2	3	2.47567	8	1
Tortoises	15	female	2	4	1.50515	9	1
Tortoises	15	female	2	5	1.47712	10	1
Tortoises	15	female	3	1	2.55751	11	0
Tortoises	15	female	3	2	1.80618	12	0
Tortoises	15	female	3	3	2.4624	13	1
Tortoises	15	female	3	4	1.54407	14	1
Tortoises	15	female	3	5	1.716	15	1
Tortoises	15	female	4	1	2.22272	16	0
Tortoises	15	female	4	2	2.16732	17	1
Tortoises	15	female	4	3	1.91381	18	0
Tortoises	15	female	4	4	1.54407	19	1
Tortoises	15	female	4	5	2.23045	20	1
Tortoises	16	male	1	1	1.64345	1	0
Tortoises	16	male	1	2	2.16137	2	0
Tortoises	16	male	1	3	1.27875	3	1
Tortoises	16	male	1	4	1.79239	4	0
Tortoises	16	male	1	5	1.25527	5	1
Tortoises	16	male	2	1	1.99123	6	1
Tortoises	16	male	2	2	1.92942	7	0
Tortoises	16	male	2	3	1.23045	8	1
Tortoises	16	male	2	4	1.92942	9	0
Tortoises	16	male	2	5	1.36173	10	0
Tortoises	16	male	3	1	2.25768	11	1
Tortoises	16	male	3	2	1.6902	12	0
Tortoises	16	male	3	3	1.50515	13	1
Tortoises	16	male	3	4	1.38021	14	0
Tortoises	16	male	3	5	1.44716	15	1
Tortoises	16	male	4	1	2.25042	16	1
Tortoises	16	male	4	2	1.85733	17	1
Tortoises	16	male	4	3	1.59106	18	1
Tortoises	16	male	4	4	1.76343	19	0
Tortoises	16	male	4	5	1.72428	20	1
Tortoises	17	male	1	1	1.54407	1	0
Tortoises	17	male	1	2	1.44716	2	0
Tortoises	17	male	1	3	1.72428	3	0
Tortoises	17	male	1	4	1.64345	4	0
Tortoises	17	male	1	5	1.66276	5	0
Tortoises	17	male	2	1	1.36173	6	0
Tortoises	17	male	2	2	1.77815	7	0
Tortoises	17	male	2	3	1.74036	8	0
Tortoises	17	male	2	4	1.39794	9	1
Tortoises	17	male	2	5	1.80618	10	0
Tortoises	17	male	3	1	1.75587	11	0
Tortoises	17	male	3	2	1.716	12	0
Tortoises	17	male	3	3	1.49136	13	0
Tortoises	17	male	3	4	1.44716	14	0
Tortoises	17	male	3	5	1.74036	15	0
Tortoises	17	male	4	1	1.62325	16	1
Tortoises	17	male	4	2	1.97313	17	0
Tortoises	17	male	4	3	1.5563	18	0
Tortoises	17	male	4	4	1.50515	19	0
Tortoises	17	male	4	5	1.716	20	0
Tortoises	18	male	1	1	2.02938	1	0
Tortoises	18	male	1	2	2.31597	2	0
Tortoises	18	male	1	3	2.45332	3	0
Tortoises	18	male	1	4	2.01703	4	0
Tortoises	18	male	1	5	1.5682	5	1
Tortoises	18	male	2	1	1.49136	6	0
Tortoises	18	male	2	2	2.56467	7	0
Tortoises	18	male	2	3	1.41497	8	0
Tortoises	18	male	2	4	1.50515	9	0
Tortoises	18	male	2	5	1.30103	10	1
Tortoises	18	male	3	1	2.08991	11	0
Tortoises	18	male	3	2	1.39794	12	0
Tortoises	18	male	3	3	2.17898	13	0
Tortoises	18	male	3	4	1.70757	14	1
Tortoises	18	male	3	5	1.25527	15	1
Tortoises	18	male	4	1	1.75587	16	1
Tortoises	18	male	4	2	1.96848	17	0
Tortoises	18	male	4	3	1.5682	18	1
Tortoises	18	male	4	4	1.32222	19	1
Tortoises	18	male	4	5	2.0607	20	0
Tortoises	19	male	1	1	1.716	1	0
Tortoises	19	male	1	2	1.57978	2	0
Tortoises	19	male	1	3	1.97772	3	0
Tortoises	19	male	1	4	1.99123	4	0
Tortoises	19	male	1	5	2.01284	5	0
Tortoises	19	male	2	1	1.62325	6	1
Tortoises	19	male	2	2	2.07555	7	0
Tortoises	19	male	2	3	1.9345	8	0
Tortoises	19	male	2	4	1.62325	9	1
Tortoises	19	male	2	5	1.98677	10	0
Tortoises	19	male	3	1	1.39794	11	0
Tortoises	19	male	3	2	1.41497	12	1
Tortoises	19	male	3	3	1.65321	13	0
Tortoises	19	male	3	4	1.65321	14	0
Tortoises	19	male	3	5	1.36173	15	1
Tortoises	19	male	4	1	1.92428	16	0
Tortoises	19	male	4	2	1.74819	17	1
Tortoises	19	male	4	3	1.69897	18	1
Tortoises	19	male	4	4	1.716	19	1
Tortoises	19	male	4	5	1.75587	20	1
Tortoises	20	female	1	1	2.19866	1	0
Tortoises	20	female	1	2	1.6902	2	0
Tortoises	20	female	1	3	1.60206	3	0
Tortoises	20	female	1	4	1.89763	4	0
Tortoises	20	female	1	5	1.75587	5	0
Tortoises	20	female	2	1	2.07188	6	0
Tortoises	20	female	2	2	2.45025	7	0
Tortoises	20	female	2	3	1.97313	8	0
Tortoises	20	female	2	4	2.0086	9	0
Tortoises	20	female	2	5	2.15229	10	0
Tortoises	20	female	3	1	2.08279	11	0
Tortoises	20	female	3	2	1.89763	12	0
Tortoises	20	female	3	3	1.70757	13	0
Tortoises	20	female	3	4	2.07918	14	1
Tortoises	20	female	3	5	1.73239	15	0
Tortoises	20	female	4	1	1.5682	16	1
Tortoises	20	female	4	2	1.49136	17	1
Tortoises	20	female	4	3	1.88081	18	0
Tortoises	20	female	4	4	1.63347	19	0
Tortoises	20	female	4	5	1.59106	20	0
Tortoises	21	female	1	1	1.72428	1	0
Tortoises	21	female	1	2	1.47712	2	0
Tortoises	21	female	1	3	1.57978	3	0
Tortoises	21	female	1	4	1.60206	4	0
Tortoises	21	female	1	5	1.43136	5	0
Tortoises	21	female	2	1	1.89209	6	0
Tortoises	21	female	2	2	1.25527	7	0
Tortoises	21	female	2	3	1.66276	8	0
Tortoises	21	female	2	4	1.83251	9	0
Tortoises	21	female	2	5	1.74036	10	0
Tortoises	21	female	3	1	1.89763	11	0
Tortoises	21	female	3	2	1.44716	12	1
Tortoises	21	female	3	3	1.85126	13	0
Tortoises	21	female	3	4	2.46835	14	0
Tortoises	21	female	3	5	1.57978	15	1
Tortoises	21	female	4	1	1.99564	16	0
Tortoises	21	female	4	2	1.66276	17	0
Tortoises	21	female	4	3	1.88649	18	0
Tortoises	21	female	4	4	2.80209	19	0
Tortoises	21	female	4	5	1.716	20	0
Tortoises	22	female	1	1	2.56348	1	0
Tortoises	22	female	1	2	3.16137	2	0
Tortoises	22	female	1	3	2.45788	3	1
Tortoises	22	female	1	4	2.77525	4	0
Tortoises	22	female	1	5	3.06333	5	0
Tortoises	22	female	2	1	2.45939	6	0
Tortoises	22	female	2	2	2.35411	7	0
Tortoises	22	female	2	3	2.68305	8	0
Tortoises	22	female	2	4	2.22789	9	0
Tortoises	22	female	2	5	2.85431	10	0
Tortoises	22	female	3	1	2.97681	11	0
Tortoises	22	female	3	2	2.42651	12	0
Tortoises	22	female	3	3	2.41664	13	1
Tortoises	22	female	3	4	2.29447	14	0
Tortoises	22	female	3	5	2.58546	15	0
Tortoises	22	female	4	1	3.04571	16	0
Tortoises	22	female	4	2	2.72591	17	1
Tortoises	22	female	4	3	2.74819	18	1
Tortoises	22	female	4	4	3.09132	19	1
Tortoises	22	female	4	5	3.00043	20	1
Tortoises	23	female	1	1	2.49136	1	0
Tortoises	23	female	1	2	1.41497	2	1
Tortoises	23	female	1	3	2.03342	3	1
Tortoises	23	female	1	4	2.03743	4	0
Tortoises	23	female	1	5	1.27875	5	0
Tortoises	23	female	2	1	2.52634	6	0
Tortoises	23	female	2	2	1.39794	7	1
Tortoises	23	female	2	3	1.62325	8	1
Tortoises	23	female	2	4	1.93952	9	1
Tortoises	23	female	2	5	1.25527	10	1
Tortoises	23	female	3	1	1.82607	11	0
Tortoises	23	female	3	2	1.53148	12	0
Tortoises	23	female	3	3	1.47712	13	1
Tortoises	23	female	3	4	1.716	14	0
Tortoises	23	female	3	5	1.41497	15	0
Tortoises	23	female	4	1	1.34242	16	1
Tortoises	23	female	4	2	2.32634	17	0
Tortoises	23	female	4	3	1.39794	18	1
Tortoises	23	female	4	4	1.60206	19	0
Tortoises	23	female	4	5	1.34242	20	0
Tortoises	24	male	1	1	1.64345	1	0
Tortoises	24	male	1	2	1.39794	2	0
Tortoises	24	male	1	3	1.17609	3	1
Tortoises	24	male	1	4	1.69897	4	0
Tortoises	24	male	1	5	1.88081	5	0
Tortoises	24	male	2	1	1.27875	6	0
Tortoises	24	male	2	2	1.4624	7	0
Tortoises	24	male	2	3	1.36173	8	0
Tortoises	24	male	2	4	1.49136	9	0
Tortoises	24	male	2	5	1.68124	10	0
Tortoises	24	male	3	1	1.27875	11	0
Tortoises	24	male	3	2	1.4624	12	0
Tortoises	24	male	3	3	1.23045	13	0
Tortoises	24	male	3	4	1.17609	14	0
Tortoises	24	male	3	5	1.14613	15	0
Tortoises	24	male	4	1	1.34242	16	0
Tortoises	24	male	4	2	1.23045	17	1
Tortoises	24	male	4	3	1.20412	18	1
Tortoises	24	male	4	4	1.17609	19	1
Tortoises	24	male	4	5	1.25527	20	1
Tortoises	25	male	1	1	1.41497	1	1
Tortoises	25	male	1	2	1.54407	2	0
Tortoises	25	male	1	3	1.66276	3	1
Tortoises	25	male	1	4	1.74819	4	0
Tortoises	25	male	1	5	2.0607	5	1
Tortoises	25	male	2	1	2.35793	6	0
Tortoises	25	male	2	2	2.16137	7	0
Tortoises	25	male	2	3	2.13672	8	0
Tortoises	25	male	2	4	1.77815	9	0
Tortoises	25	male	2	5	1.86923	10	0
Tortoises	25	male	3	1	1.86923	11	0
Tortoises	25	male	3	2	1.92942	12	0
Tortoises	25	male	3	3	1.8451	13	0
Tortoises	25	male	3	4	1.86923	14	0
Tortoises	25	male	3	5	1.81954	15	0
Tortoises	25	male	4	1	2.17026	16	0
Tortoises	25	male	4	2	1.90309	17	0
Tortoises	25	male	4	3	1.81291	18	0
Tortoises	25	male	4	4	1.81291	19	0
Tortoises	25	male	4	5	1.77815	20	0
Dragons	Oscar	male	1	1	2.36361	1	0
Dragons	Oscar	male	1	2	2.65321	2	1
Dragons	Oscar	male	1	3	1.5563	3	0
Dragons	Oscar	male	1	4	2.3483	4	1
Dragons	Oscar	male	1	5	2.1959	5	0
Dragons	Oscar	male	2	1	1.5563	6	0
Dragons	Oscar	male	2	2	1.6902	7	1
Dragons	Oscar	male	2	3	1.4624	8	0
Dragons	Oscar	male	2	4	1.5563	9	0
Dragons	Oscar	male	2	5	1.70757	10	1
Dragons	Oscar	male	3	1	2.07188	11	0
Dragons	Oscar	male	3	2	0.954243	12	1
Dragons	Oscar	male	3	3	0.60206	13	1
Dragons	Oscar	male	3	4	2.03342	14	0
Dragons	Oscar	male	3	5	1.20412	15	1
Dragons	Oscar	male	4	1	1.14613	16	0
Dragons	Oscar	male	4	2	1.85733	17	1
Dragons	Oscar	male	4	3	1.07918	18	0
Dragons	Oscar	male	4	4	0.954243	19	0
Dragons	Oscar	male	4	5	0.845098	20	1
Dragons	Nimoy	female	1	1	1.91381	1	0
Dragons	Nimoy	female	1	2	1.73239	2	0
Dragons	Nimoy	female	1	3	2.1959	3	0
Dragons	Nimoy	female	1	4	0.954243	4	0
Dragons	Nimoy	female	1	5	0.845098	5	0
Dragons	Nimoy	female	2	1	2.74194	6	0
Dragons	Nimoy	female	2	2	0.90309	7	1
Dragons	Nimoy	female	2	3	0.69897	8	1
Dragons	Nimoy	female	2	4	0.778151	9	1
Dragons	Nimoy	female	2	5	0.69897	10	1
Dragons	Nimoy	female	3	1	2.45637	11	0
Dragons	Nimoy	female	3	2	1.44716	12	1
Dragons	Nimoy	female	3	3	2.12057	13	1
Dragons	Nimoy	female	3	4	0.778151	14	0
Dragons	Nimoy	female	3	5	2.36361	15	1
Dragons	Nimoy	female	4	1	2.29447	16	0
Dragons	Nimoy	female	4	2	2.56937	17	0
Dragons	Nimoy	female	4	3	1.11394	18	1
Dragons	Nimoy	female	4	4	2.4624	19	1
Dragons	Nimoy	female	4	5	1.14613	20	1
Dragons	Shuriken	female	1	1	2.58433	1	0
Dragons	Shuriken	female	1	2	2.52375	2	0
Dragons	Shuriken	female	1	3	1.5682	3	0
Dragons	Shuriken	female	1	4	1.47712	4	0
Dragons	Shuriken	female	1	5	1.54407	5	0
Dragons	Shuriken	female	2	1	2.53908	6	0
Dragons	Shuriken	female	2	2	1.07918	7	0
Dragons	Shuriken	female	2	3	1.59106	8	0
Dragons	Shuriken	female	2	4	1.04139	9	0
Dragons	Shuriken	female	2	5	1	10	0
Dragons	Shuriken	female	3	1	2.31806	11	0
Dragons	Shuriken	female	3	2	2.04139	12	0
Dragons	Shuriken	female	3	3	1.59106	13	0
Dragons	Shuriken	female	3	4	0.845098	14	1
Dragons	Shuriken	female	3	5	2.16137	15	0
Dragons	Shuriken	female	4	1	1.04139	16	0
Dragons	Shuriken	female	4	2	1.20412	17	0
Dragons	Shuriken	female	4	3	1.11394	18	0
Dragons	Shuriken	female	4	4	1	19	0
Dragons	Shuriken	female	4	5	0.954243	20	1
Dragons	Quadra	female	1	1	1.39794	1	0
Dragons	Quadra	female	1	2	1.79934	2	0
Dragons	Quadra	female	1	3	1.39794	3	0
Dragons	Quadra	female	1	4	2.30963	4	0
Dragons	Quadra	female	1	5	2.51851	5	0
Dragons	Quadra	female	2	1	2.77012	6	0
Dragons	Quadra	female	2	2	2.74741	7	1
Dragons	Quadra	female	2	3	2.69285	8	1
Dragons	Quadra	female	2	4	2.49554	9	1
Dragons	Quadra	female	2	5	2.08279	10	0
Dragons	Quadra	female	3	1	1.47712	11	0
Dragons	Quadra	female	3	2	2.19866	12	0
Dragons	Quadra	female	3	3	1.94939	13	1
Dragons	Quadra	female	3	4	2.04139	14	1
Dragons	Quadra	female	3	5	1.72428	15	1
Dragons	Quadra	female	4	1	1.91908	16	0
Dragons	Quadra	female	4	2	2.24797	17	0
Dragons	Quadra	female	4	3	2.42975	18	0
Dragons	Quadra	female	4	4	1.73239	19	1
Dragons	Quadra	female	4	5	1.50515	20	1
Dragons	Dr. Pike	male	1	1	1.86332	1	0
Dragons	Dr. Pike	male	1	2	2.79588	2	0
Dragons	Dr. Pike	male	1	3	2.72673	3	1
Dragons	Dr. Pike	male	1	4	2.58771	4	0
Dragons	Dr. Pike	male	1	5	1.36173	5	1
Dragons	Dr. Pike	male	2	1	2.46982	6	0
Dragons	Dr. Pike	male	2	2	1.99564	7	0
Dragons	Dr. Pike	male	2	3	2.08279	8	0
Dragons	Dr. Pike	male	2	4	1.41497	9	0
Dragons	Dr. Pike	male	2	5	1.5563	10	1
Dragons	Dr. Pike	male	3	1	2.13033	11	0
Dragons	Dr. Pike	male	3	2	1.98677	12	0
Dragons	Dr. Pike	male	3	3	2.04139	13	1
Dragons	Dr. Pike	male	3	4	1.72428	14	1
Dragons	Dr. Pike	male	3	5	1.20412	15	1
Dragons	Dr. Pike	male	4	1	2.78533	16	0
Dragons	Dr. Pike	male	4	2	2.70329	17	0
Dragons	Dr. Pike	male	4	3	0.69897	18	0
Dragons	Dr. Pike	male	4	4	0.60206	19	1
Dragons	Dr. Pike	male	4	5	1.5563	20	0
Dragons	Malie	female	1	1	2.62014	1	0
Dragons	Malie	female	1	2	1.4624	2	0
Dragons	Malie	female	1	3	2.50243	3	0
Dragons	Malie	female	1	4	2.52244	4	0
Dragons	Malie	female	1	5	2.46982	5	0
Dragons	Malie	female	2	1	2.0607	6	1
Dragons	Malie	female	2	2	2.04532	7	1
Dragons	Malie	female	2	3	2.77815	8	0
Dragons	Malie	female	2	4	2.11727	9	1
Dragons	Malie	female	2	5	1.96379	10	1
Dragons	Malie	female	3	1	2.17898	11	0
Dragons	Malie	female	3	2	2.17609	12	0
Dragons	Malie	female	3	3	1.36173	13	0
Dragons	Malie	female	3	4	2.22272	14	0
Dragons	Malie	female	3	5	1.85733	15	0
Dragons	Malie	female	4	1	1.85733	16	0
Dragons	Malie	female	4	2	1.91381	17	0
Dragons	Malie	female	4	3	0.477121	18	1
Dragons	Malie	female	4	4	0.60206	19	1
Dragons	Malie	female	4	5	2.18469	20	1
Dragons	Mushu	female	1	1	2.59218	1	0
Dragons	Mushu	female	1	2	2.53275	2	0
Dragons	Mushu	female	1	3	2.72346	3	0
Dragons	Mushu	female	1	4	1.80618	4	1
Dragons	Mushu	female	1	5	1.25527	5	1
Dragons	Mushu	female	2	1	2.24055	6	0
Dragons	Mushu	female	2	2	1.70757	7	0
Dragons	Mushu	female	2	3	1.51851	8	1
Dragons	Mushu	female	2	4	1.66276	9	0
Dragons	Mushu	female	2	5	1.32222	10	1
Dragons	Mushu	female	3	1	2.68842	11	0
Dragons	Mushu	female	3	2	0.90309	12	1
Dragons	Mushu	female	3	3	1.47712	13	1
Dragons	Mushu	female	3	4	1	14	1
Dragons	Mushu	female	3	5	0.69897	15	1
Dragons	Mushu	female	4	1	1.44716	16	1
Dragons	Mushu	female	4	2	0.845098	17	1
Dragons	Mushu	female	4	3	1.17609	18	1
Dragons	Mushu	female	4	4	2.3962	19	0
Dragons	Mushu	female	4	5	1.23045	20	1
Dragons	Alberta	female	1	1	2.92942	1	0
Dragons	Alberta	female	1	2	1.85733	2	0
Dragons	Alberta	female	1	3	2.21748	3	0
Dragons	Alberta	female	1	4	1.81291	4	0
Dragons	Alberta	female	1	5	3.02612	5	0
Dragons	Alberta	female	2	1	2.53148	6	0
Dragons	Alberta	female	2	2	2.22531	7	1
Dragons	Alberta	female	2	3	1.93952	8	0
Dragons	Alberta	female	2	4	2.27416	9	1
Dragons	Alberta	female	2	5	0.954243	10	1
Dragons	Alberta	female	3	1	2.21484	11	0
Dragons	Alberta	female	3	2	2.13672	12	1
Dragons	Alberta	female	3	3	1.95424	13	1
Dragons	Alberta	female	3	4	1.65321	14	1
Dragons	Alberta	female	3	5	1.74819	15	1
Dragons	Alberta	female	4	1	1.32222	16	1
Dragons	Alberta	female	4	2	1.78533	17	0
Dragons	Alberta	female	4	3	2.22531	18	1
Dragons	Alberta	female	4	4	2.08991	19	1
Dragons	Alberta	female	4	5	1.20412	20	1

## Sheet: Dataset correlation later-perf
Species	Subject	Sex	Lateralization_index	Performance	Proportion_DX
Tortoises	1	male	0.6	0.1	0.6
Tortoises	2	male	0.55	0.1	0.55
Tortoises	3	male	0.85	0.3	0.15
Tortoises	4	male	0.7	0.1	0.3
Tortoises	5	male	0.6	0.25	0.6
Tortoises	6	male	0.7	0	0.7
Tortoises	8	female	0.65	0.1	0.35
Tortoises	9	female	0.75	0.1	0.25
Tortoises	10	female	0.6	0.15	0.6
Tortoises	11	female	0.85	0.55	0.85
Tortoises	12	female	0.65	0.6	0.35
Tortoises	13	female	0.65	0.7	0.65
Tortoises	14	female	0.8	0.45	0.2
Tortoises	15	female	0.75	0.45	0.25
Tortoises	16	male	0.65	0.55	0.35
Tortoises	17	male	0.5	0.1	0.5
Tortoises	18	male	0.7	0.35	0.3
Tortoises	19	male	0.8	0.4	0.2
Tortoises	20	female	0.55	0.15	0.55
Tortoises	21	female	0.6	0.1	0.4
Tortoises	22	female	0.85	0.3	0.15
Tortoises	23	female	0.8	0.45	0.8
Tortoises	24	male	0.5	0.25	0.5
Tortoises	25	male	0.65	0.15	0.35
Dragons	Alberta	female	0.75	0.55	0.25
Dragons	Oscar	male	0.65	0.45	0.35
Dragons	Mushu	female	0.8	0.6	0.8
Dragons	Malie	female	0.55	0.35	0.45
Dragons	Dr. Pike	male	0.6	0.3	0.6
Dragons	Shuriken	female	0.55	0.15	0.55
Dragons	Quadra	female	0.7	0.4	0.7
Dragons	Nimoy	female	0.75	0.5	0.25

## Sheet: R script
Statistical analysis	Script
Bearded dragons: GLMMs for accuracy (day and trial effects)	glmer(Performance~Time_log*Day*Trial.day+ (1|Subject), data=dragons,family = binomial(link = "logit"))
Tortoises: GLMMs for accuracy (day, trial and sex effects)	glmer(Performance~Time_log*Day*Trial.day*Sex+ (Sex|Subject), data=tort,family = binomial(link = "logit"))
One-sample t-tests for lateralization bias	t.test(dati$Proportion_DX, mu=0.5)
Pearson correlation for lateralization index and accuracy	cor.test(dati_corr$Lateralization_index, dati_corr$Performance)
Interspecific comparison: GLMM for accuracy	glmer(Performance~ Species*Day+ (Species|Subject), data=dati, family = binomial(link = "logit"))
Tortoises: LMM for sex differences in time to enter the opaque cylinder	lmer(Time_log~Sex+ (1|Subject), data=dati)
Interspecific comparison: LMM for species differences in time to enter the opaque cylinder	lmer(Time_log~Species*Day*Trial.day+ (Species|Subject), data=dati)
